# Supplementary material for: Effect of peptide length on the conjugation to the gold nanoparticle surface: a molecular dynamic study
Source: Daru. 2015 Jan 29;23(1):9. doi: 10.1186/s40199-014-0085-2 (PMC4312466; doi:10.1186/s40199-014-0085-2)
Supplement: Additional file 3: — Amino acids radius of gyration. Graphs indicate Rg-time of mono-amino acids (black line), dipeptides (green line) and tripeptides (red line) on the GNP. In the images can be seen in all amino acids, with increasing the peptide lengths, they were farther away from the gold surface. [file 40199_2014_85_MOESM3_ESM.zip]

Archive with 5 entries (5 files):
- 40199_2014_85_add2a.eps
- 40199_2014_85_add2b.eps
- 40199_2014_85_add2c.eps
- 40199_2014_85_add2d.eps
- 40199_2014_85_add2e.eps
